# Supplementary material for: The impact of physiological metabolite levels on serine uptake, synthesis and utilization in cancer cells
Source: Nat Commun. 2021 Oct 26;12:6176. doi: 10.1038/s41467-021-26395-5 (PMC8548528; doi:10.1038/s41467-021-26395-5)
Supplement: Supplementary file 3 — Source Data [file 41467_2021_26395_MOESM3_ESM.xlsx]

## Sheet: 1A
Cell Number
MDA-MB-231
	DMEM			DMEM SG-			Plasmax			Plasmax SG-
0h	45900	47300	43600	44000	43900	48700	44500	41000	46500	47000	44300	42500
24h	80000	70000	70000	77500	62500	77500	79000	72500	77500	82500	90000	77500
48h	150000	155500	137500	92500	110000	102500	148750	140000	140000	120000	135000	150000
72h	219000	250000	215000	95000	125000	140000	190000	192500	157500	155000	187500	155000
A549
	DMEM			DMEM SG-			Plasmax			Plasmax SG-
0h	71400	75200	78400	71400	75200	78400	71400	75200	78400	71400	75200	78400
24h	148000	155000	143000	117400	122000	122000	154000	160000	158000	168000	161000	165000
48h	360000	370000	351000	161000	206000	169000	395000	370000	370000	335000	358000	331000
72h	949000	803500	819000	267500	315000	268000	1050000	1000000	1060000	841000	877000	850000
HCT116
	DMEM			DMEM SG-			Plasmax			Plasmax SG-
0h	126000	135000	130200	126000	135000	130200	126000	135000	130200	126000	135000	130200
24h	360400	369000	355000	261000	259000	275000	316000	268000	278000	234000	295000	258000
48h	789000	783000	785000	473000	432000	398000	601000	578000	580000	568000	522000	565000
72h	1394000	1292000	1371000	801000	790000	795000	1085000	950000	1085000	927000	870000	857000

## Sheet: 1B
Data plotted	Labelled 2,3,3-D3-Serine (Peak area)
		Serine
		M+0	M+3d
A549	DMEM	16096623	77527764
		22742027	93565058
		22484068	99177630
	Plasmax	27368560	45581368
		27288602	39399843
		32430692	48186569
MDA-MB-468	DMEM	11492457	142000000
		13315672	130000000
		12187248	131000000
	Plasmax	15215154	61544563
		17482040	65627112
		16566767	66487795
HCT116	DMEM	2.1571e+07	2.75059e+08
		2.32092e+07	2.73876e+08
		2.44754e+07	2.82633e+08
	Plasmax	2.05193e+07	4.75226e+07
		2.34517e+07	5.13874e+07
		2.12786e+07	4.96601e+07

## Sheet: 1D
Data plotted	formate quantification in mM by NMR
		MDA-MB-468	HCT116	A549
	DMEM	0.126	0.2308	0.0765
		0.1429	0.2169	0.088
	Plasmax	0.0158	0.0613	0.0313
		0.0152	0.0643	0.0298

## Sheet: 1E
Data plotted	Glycine labelled from 2,3,3-D3-serine (peak area)
		Glycine
		M+0	M+1d
A549	DMEM	15679779	10882274
		18699408	13001798
		20602471	14152469
	Plasmax	14536104	2733374
		14789443	2881230
		13962880	2770617
MDA-MB-468	DMEM	27706588	10248182
		28200501	10060850
		27867963	9572260
	Plasmax	16835524	1822205
		17477408	1627973
		18288795	1778722
HCT116	DMEM	5.43956e+07	6.25845e+07
		5.85867e+07	6.14505e+07
		56046711	6.26506e+07
	Plasmax	5.91668e+07	2.90698e+07
		7.25194e+07	3.4432e+07
		5.95554e+07	2.98915e+07

## Sheet: 1F
Data Plotted	Labelling from 2,3,3-D3-Serine into GSH (peak area)
		GSH
		M+0			M+1d
A549	DMEM	858000000	996000000	848000000	183000000	207000000	179000000
	Plasmax	1100000000	1200000000	1100000000	163000000	177000000	144000000
MB468	DMEM	587000000	605000000	608000000	107000000	106000000	107000000
	Plasmax	792000000	903000000	879000000	0	0	0
HCT116	DMEM	7.59423e+08	7.88128e+08	8.51161e+08	3.01064e+08	3.06619e+08	3.05619e+08
	Plasmax	8.61808e+08	8.93982e+08	7.9269e+08	2.42938e+08	2.46029e+08	2.05783e+08

## Sheet: 1G
Data Plotted	Labelling from 2,2-D2-Glycine into GSH (peak area)
		GSH
		M+0	M+1d	M+2d
A549	DMEM	1040000000	28812737	57804078
		1090000000	13224355	53145094
		960000000	27755948	49027405
	Plasmax	889000000	189000000	211000000
		931000000	187000000	195000000
		909000000	175000000	181000000
MDA-MB-468	DMEM	574000000	91271587	76175691
		608000000	96839148	82182439
		575000000	93054389	76888628
	Plasmax	538000000	157000000	269000000
		548000000	158000000	266000000
		531000000	153000000	270000000

## Sheet: 1H
Data Plotted	Incorporation of 2,3,3-D3-Serine into dTTP (peak Area)
		dTTP
		M+0	M+1d
A549	DMEM	54260.7	385095
		44136.6	457414
		31015.6	347896
	Plasmax	214050	185733
		248770	240514
		193614	219711
MDA-MB-468	DMEM	55323.2	186314
		15196.3	232741
		10276.2	290509
	Plasmax	87783.2	48603.2
		141345	14905.7
		176364	86323.1
HCT116	DMEM	15036.9	381315
		15136.9	302242
		14128.6	307789
	Plasmax	23345.7	200047
		22345.5	212762
		24392.9	228651

## Sheet: 1I
Data Plotted	Incorporation of 2,3,3-D3-Serine into AMP and ATP (peak Area)
		AMP				ATP
		M+0	M+1d	M+2d		M+0	M+1d	M+2d
A549	DMEM	1252933	393522	607492		59015767	22133701	28431988
		1358691	384306	493448		69574233	26003863	33368266
		1520067	438144	616636		65551225	24749718	31343774
	Plasmax	1715304	0	107884		74177883	17411315	5571370
		2011516	108763	92642		79377228	17663403	4872240
		1587937	77225.2	104964		74573600	16989275	5533002
MDA-MB-468	DMEM	1219589	253424	109739		71564477	16741536	18930345
		1234348	238757	111470		76001881	17847536	20284764
		1231013	243779	178354		81099302	19702253	21055220
	Plasmax	1244116	0	0		82584097	0	0
		1257076	0	0		89893046	0	0
		1236412	0	0		98343189	0	0
HCT116	DMEM	824229	423691	57234.8		2.97189e+07	6.97645e+06	1.52916e+07
		910714	431255	165571		2.95874e+07	7.43906e+06	1.50832e+07
		878843	373456	103493		3.1103e+07	7.34567e+06	1.43138e+07
	Plasmax	1.24045e+06	216314	152728		3.11853e+07	7.44631e+06	6.4635e+06
		1.27675e+06	186060	75813.2		3.13812e+07	7.33252e+06	6.55129e+06
		1.15447e+06	193170	62802.8		3.1086e+07	7.1071e+06	6.01655e+06

## Sheet: 1J
Data Plotted	Incorporation of 1-13C glycine into ATP (peak Area)
ATP
		M+0			M+1C			M+2C
A549	DMEM	2.10244e+07	22468845	2.12621e+07	9.12709e+06	9.60182e+06	9.25184e+06	1.22468e+06	1.33975e+06	1.19927e+06
	Plasmax	2.00175e+07	2.12012e+07	1.97335e+07	4.43572e+06	4.75658e+06	4.46094e+06	349903	508418	380151
MDA-MB-468	DMEM	8.2969e+07	7.19795e+07	7.37986e+07	2.40637e+07	1.94968e+07	1.98448e+07	3.61221e+06	2.16789e+06	3.22567e+06
	Plasmax	9.58787e+07	9.20638e+07	9.82521e+07	1.11085e+07	1.06396e+07	1.13241e+07	0	0	0

## Sheet: S1A
A549
Hours post medium change	DMEM			Plasmax
0	71400	75200	78400	71400	75200	78400
24	148000	155000	143000	154000	160000	158000
48	360000	370000	351000	395000	370000	370000
72	949000	803500	819000	1050000	1000000	1060000
HCT116
Hours post medium change	DMEM			Plasmax
0	126000	135000	130200	126000	135000	130200
24	360400	369000	355000	316000	268000	278000
48	789000	783000	785000	601000	578000	580000
72	1394000	1292000	1371000	1085000	950000	1085000
MDA-MB-231
Hours post medium change	DMEM			Plasmax
0	45900	47300	43600	44500	41000	46500
24	80000	70000	70000	79000	72500	77500
48	150000	155500	137500	148750	140000	140000
72	219000	250000	215000	190000	192500	157500

[truncated: 56 more sheets: S1B, S1C, S1D, S1E, S1F, S1G, S1H, S1J, S1I, S1K, S1L, 2B, 2C, 2D, 2E, 2F, 2G, S2A, S2B, S2C …]
